# Supplementary material for: Increased Efficacy of Histone Methyltransferase G9a Inhibitors Against MYCN-Amplified Neuroblastoma
Source: Front Oncol. 2020 May 27;10:818. doi: 10.3389/fonc.2020.00818 (PMC7269128; doi:10.3389/fonc.2020.00818)
Supplement: Supplementary file 3 [file Table_1.XLSX]

## Sheet: LAN-1 DESEQ2 p<0.005 minFC 1.3
			Kaplan-Meier analysis (SEQC)
Gene	Fold Change	FDR	High Expression	Bonferroni p
AMHR2	100.303	2.22999e-06	good prognosis	1.74729e-05
BHLHE40	39.9606	2.60607e-05	good prognosis	3.50888e-08
KLHDC8A	38.3557	0.000427279	good prognosis	4.78126e-13
PMEL	32.7486	4.29217e-11		ns
ACP5	30.8582	1.40835e-05	good prognosis	5.62179e-08
AKR1C3	26.2974	2.79709e-21	good prognosis	7.32e-07
DIRAS2	20.5451	1.75468e-11	good prognosis	2.45976e-12
AKR1C2	15.0268	8.21443e-15	good prognosis	1.00778e-19
CTD-2516F10.2	12.5087	7.59818e-05	good prognosis	3.9e-07
RENBP	12.2413	0.00180699	good prognosis	9.99e-08
PLP1	9.59201	9.45932e-09	good prognosis	9.66882e-08
UAP1L1	7.38274	5.24445e-17		ns
AKR1C1	6.80534	0.00115525	good prognosis	2.70701e-24
PRKG2	6.75853	0.00256071		ns
HOPX	5.96288	3.40341e-09	good prognosis	1.46601e-05
CYB561	5.62205	1.56125e-05	good prognosis	4.04408e-15
COLEC11	5.41066	1.66324e-13	poor prognosis	3.00171e-05
FTL	4.89365	5.70919e-32	poor prognosis	0.26
HMOX1	4.79555	0.00213163		ns
BRI3	4.46699	2.75244e-08	poor prognosis	0.00295144
DNM3	4.31399	2.77606e-05	good prognosis	8.48962e-13
GCHFR	3.77875	5.31998e-11	poor prognosis	5.72784e-08
SC5D	3.74504	1.09394e-11		ns
ALDOC	3.72777	7.59818e-05	good prognosis	2.92221e-17
SLC7A14	3.70763	0.000186844		ns
HMGCS1	3.44836	4.65313e-09		ns
MSMO1	3.23093	4.91066e-11	poor prognosis	1.25085e-09
INSIG1	3.05405	1.28213e-13		ns
CLU	2.95158	1.96085e-07	good prognosis	7.02773e-14
ARMCX3	2.84553	3.53939e-07	good prognosis	1.58437e-06
SQSTM1	2.83769	2.54031e-12	good prognosis	6.4415e-11
FLCN	2.78601	2.77606e-05	good prognosis	9.68854e-22
FDFT1	2.78325	9.95219e-14	poor prognosis	5.86518e-11
STMN2	2.76819	4.10782e-07	good prognosis	5.18758e-15
PPM1H	2.72326	8.45347e-05	poor prognosis	0.0377351
ARMCX1	2.66764	0.00010454	good prognosis	0.028982
GPIHBP1	2.66027	1.99038e-05	good prognosis	3.10035e-07
DDIT3	2.65684	0.00438049	good prognosis	1.96875e-11
SLC30A1	2.55989	3.06263e-05		ns
LONRF2	2.46878	0.00368583	good prognosis	3.14094e-23
PIM3	2.40806	0.000505947	poor prognosis	4.74911e-08
CD63	2.3455	7.66937e-06		ns
ZBTB38	2.29472	0.000291487	good prognosis	6.49381e-16
AHNAK	2.26168	2.71734e-08	good prognosis	0.00022324
SQLE	2.24774	1.22345e-05	poor prognosis	5.11772e-17
GDE1	2.22057	3.06259e-10	poor prognosis	5.45238e-05
ALCAM	2.21217	0.00149183	good prognosis	5.11818e-20
NCR3LG1	2.20321	0.000186844	poor prognosis	5.31525e-12
ASAH1	2.20263	0.00032434	good prognosis	2.98462e-10
FNIP1	2.19048	0.000900288		ns
SHC1	2.18535	6.43999e-07	good prognosis	0.00132485
SFRP1	2.17033	1.14124e-08	good prognosis	1.79373e-14
DUSP3	2.17023	3.30681e-05	good prognosis	4.4172e-10
SH3BP5	2.10717	4.94189e-05	good prognosis	1.7336e-13
KLHL24	2.10085	1.36758e-07	good prognosis	0.00945295
GNPDA1	2.08396	8.1608e-06	poor prognosis	2.70194e-17
FNIP2	2.06317	0.000922001	good prognosis	4.83303e-06
SLC31A1	2.05209	1.27061e-05	good prognosis	0.00400637
GSTM3	2.02667	0.00362453	good prognosis	1.23234e-06
HMGCR	2.00748	1.91952e-06	poor prognosis	1.04323e-05
KLHDC8B	1.98609	0.00115756	good prognosis	0.0150499
IDI1	1.96137	0.000289281	poor prognosis	0.00199274
MIER1	1.92749	0.00361006	good prognosis	1.2014e-14
KIAA0930	1.9189	0.0017999	good prognosis	3.83296e-20
ACAT2	1.90784	0.000645667	poor prognosis	0.000728248
DHCR24	1.89598	0.000443439		ns
RB1CC1	1.86684	2.05087e-06		ns
SLC4A8	1.84215	6.51277e-05	good prognosis	0.000548664
GOLGA4	1.83039	6.88355e-05	poor prognosis	1.33121e-05
QPRT	1.7918	0.000663287	poor prognosis	7.78019e-13
STARD4	1.75793	2.80748e-05	good prognosis	0.0320099
PSAP	1.75566	0.00160641	good prognosis	1.27229e-14
DSE	1.7513	0.00341862	good prognosis	0.000175363
SCG2	1.74191	0.00212559	good prognosis	3.85699e-18
GPAM	1.71702	0.00186847	poor prognosis	1.47337e-05
LRRD1	1.71568	0.00168024	good prognosis	1.13951e-15
AFF4	1.70304	0.00275485		ns
FLRT3	0.58932	3.06702e-06	poor prognosis	2.92813e-05
DPYSL5	0.583796	0.00406902		ns
PHOX2A	0.572465	0.000289281		ns
PTGFRN	0.572026	0.00226445		ns
HIST1H2BJ	0.561079	3.4981e-14	poor prognosis	5.99764e-06
H2AFX	0.556386	0.00437981	poor prognosis	5.41442e-20
NNAT	0.554047	0.00267905	good prognosis	3.26661e-08
MYBL2	0.550342	0.000689213	poor prognosis	1.27003e-14
CADM1	0.548271	0.000107328	good prognosis	3.66571e-15
TEX15	0.547211	0.000109402	poor prognosis	3.59535e-24
HIST1H2AL	0.54203	3.10009e-11		ns
FAM64A	0.540694	0.00111763	poor prognosis	8.0969e-17
HIST1H2AB	0.536966	6.60767e-07	poor prognosis	0.000221045
AURKB	0.535172	0.00363191	poor prognosis	4.7421e-16
HIST1H2BN	0.533905	0.000857563	poor prognosis	0.00705258
FAM83D	0.527137	0.00157714	poor prognosis	3.80787e-30
HIST1H4I	0.516978	7.18246e-13	poor prognosis	9.29448e-10
NCAPD2	0.515078	7.42283e-06	poor prognosis	1.12373e-17
RGS4	0.508675	2.16098e-06	good prognosis	3.71806e-05
VCAN	0.506586	1.67974e-06	poor prognosis	0.00898896
HIST1H2AG	0.480629	3.09178e-22	poor prognosis	4.32904e-07
ZNF850	0.440446	0.000256906	poor prognosis	5.7034e-30
COL4A2	0.408811	6.286e-07	good prognosis	0.026726
FN1	0.400018	5.1595e-10		ns
CCDC144NL-AS1	0.368606	0.0034111	na	na
CTD-2314G24.2	0.357319	0.00189001	na	na
TENM4	0.349083	4.94189e-05	poor prognosis	1.27732e-14
FBN2	0.335938	0.000256627		ns
DLK1	0.326478	8.42279e-08	poor prognosis	3.67667e-08
ARHGAP36	0.321423	2.04447e-20	good prognosis	1.43362e-09
FAT3	0.315821	3.66191e-06	good prognosis	0.000372387
SHISA2	0.308639	9.64635e-05	poor prognosis	5.29782e-11
FIGF	0.289022	3.26666e-18	poor prognosis	1.50655e-13
GFRA1	0.271967	0.00346974	good prognosis	0.0015193
ALK	0.23678	0.000693398	poor prognosis	3.29444e-07
NPNT	0.21849	0.0017999	good prognosis	2.77867e-07
CDH11	0.202562	0.000663287	good prognosis	1.01591e-05
IGSF1	0.191298	0.00403117	good prognosis	9.37019e-06
